# Supplementary material for: Study on the Rapid Limit Test for Six Sulfonamide Residues in Food Based on the TLC-SERS Method
Source: Molecules. 2024 Aug 22;29(16):3977. doi: 10.3390/molecules29163977 (PMC11357332; doi:10.3390/molecules29163977)
Supplement: Supplementary file 1 [file molecules-29-03977-s001.zip]

Archive with 1 entries (1 files):
- molecules-3064286-supplementary.pdf
